# Supplementary material for: Multi-Strategy Fusion Improved Walrus Optimization Algorithm for Coverage Optimization in Wireless Sensor Networks
Source: Biomimetics (Basel). 2026 Jan 15;11(1):72. doi: 10.3390/biomimetics11010072 (PMC12838938; doi:10.3390/biomimetics11010072)
Supplement: Supplementary file 1 [file biomimetics-11-00072-s001.zip]

Archive with 1 entries (1 files):
- biomimetics-4079731-supplementary.pdf
